# Supplementary material for: Uncovering the role of directed connectivity in alpha and theta band activity for sustaining perception-action links
Source: Commun Biol. 2025 Aug 2;8:1147. doi: 10.1038/s42003-025-08601-y (PMC12317987; doi:10.1038/s42003-025-08601-y)
Supplement: Supplementary file 3 — Supplementary Data 1 [file 42003_2025_8601_MOESM3_ESM.xlsx]

## Sheet: Sheet1
Theta_S1_nonlinear_C1toC2	Theta_S1_nonlinear_C2toC1	Theta_S2_nonlinear_REP_full_C1toC2	Theta_S2_nonlinear_REP_full_C2toC1	Theta_S2_nonlinear_ALT_no_C1toC2	Theta_S2_nonlinear_ALT_no_C2toC1	Alpha_nonlinear_S1_C1toC2	Alpha_nonlinear_S1_C2toC1	Alpha_nonlinear_S2_REP_full_C1toC2	Alpha_nonlinear_S2_REP_full_C2toC1	Alpha_nonlinear_S2_ALT_full_C1toC2	Alpha_nonlinear_S2_ALT_full_C2toC1
0.0912652	0.0197565	0.339178	0.0952888	0.571441	0.173012	0.334383	0.155692	0.153963	0.111308	0.261505	0.24725
0.305662	0.0528538	0.367465	0.040596	0.473034	0.0641509	0.0960664	0.0843077	0.0540474	0.0673481	0.144251	0.130659
0.390068	0.193665	0.1545	0.0651664	0.599949	0.105158	0.448036	0.348628	0.177947	0.333478	0.188029	0.305812
0.098612	0.0680809	0.541797	0.106156	0.660301	0.122629	0.159702	0.17478	0.0474947	0.149621	0.0904119	0.124953
0.13435	0.0466078	0.0368962	0.0613721	0.246863	0.0312263	0.121063	0.122689	0.22186	0.143028	0.219056	0.168231
0.185345	0.0637145	0.261715	0.0944522	0.0899277	0.133695	0.115004	0.114055	0.261482	0.135411	0.15892	0.225434
0.199209	0.106561	0.335704	0.0905936	0.40894	0.0908236	0.268228	0.280524		0.05761	0.170079	0.0668819
0.17652	0.0371248	0.103339	0.0228297	0.436747	0.0873645	0.389225	0.314955	0.218121	0.130599	0.0831647	0.200501
0.170546	0.0475718	0.231565	0.0792201	0.131871	0.158325	0.320653	0.216314	0.0533308	0.107142	0.175281	0.322915
0.154905	0.0189509	0.0902059	0.14854	0.290611	0.0678969	0.308524	0.21565	0.417935	0.213383	0.296728	0.0698087
0.0485116	0.0224258	0.391868	0.0892894	0.290841	0.130329	0.601214	0.5245	0.583651	0.569816	0.14531	0.0969066
0.16398	0.106681	0.242831	0.0330012	0.55787	0.0896889	0.374458	0.223642	0.204545	0.0333022	0.0605259	0.0830287
0.13946	0.0613466	0.617444	0.15201	0.153021	0.0622098	0.223241	0.178477	0.68854	0.365399	0.1738	0.107687
0.316657	0.143623	0.190033	0.156442	0.14037	0.134034	0.29493	0.251719	0.115954	0.0658001	0.120563	0.122121
0.283411	0.0990532	0.408504	0.102817	0.0725535	0.126705	0.320427	0.247146	0.120334	0.116728	0.320641	0.104452
0.424159	0.150559	0.331728	0.157806	0.230801	0.0694636	0.257695	0.283421	0.216544	0.451339	0.430317	0.132372
0.137933	0.0973124	0.0572559	0.186058	0.27212	0.226133	0.592656	0.657596	0.310877	0.297879	0.558587	0.276321
0.0909569	0.0599951	0.621366	0.0803188	0.273724	0.113454	0.307368	0.0819618	0.140322	0.0630408	0.32268	0.131575
0.141542	0.0480592	0.0913559	0.115429	0.168477	0.0227883	0.161477	0.13727	0.275136	0.242843	0.156337	0.134125
0.302008	0.0505947	0.0439631	0.0458391	0.376029	0.0243725	0.931709	1.19356	0.23423	0.723535	0.397951	0.375251
0.080923	0.0357133	0.46907	0.0812342	0.184606	0.0232537	0.223972	0.0989191	0.253651	0.106383	0.0302638	0.0472453
0.238149	0.0182488	0.245026	0.0792417	0.0747809	0.078025	0.386979	0.338423	0.0841886	0.0430931	0.245597	0.0760326
0.297124	0.0369487	0.444998	0.0732697	0.143647	0.0186777	0.117698	0.264316	0.181482	0.0926953	0.21786	0.287088
0.137377	0.0720676	0.385661	0.0663542	0.204022	0.114332	0.266702	0.327826	0.124382	0.106251	0.103833	0.143738
0.160126	0.0314093	0.192345	0.0495887	0.0366386	0.0325031	0.207915	0.0999995	0.13949	0.103605	0.0469657	0.0711771
0.0800374	0.0745711	0.382718	0.0797107	0.138291	0.0688272	0.119488	0.174978	0.0361073	0.0649498	0.0885386	0.112461
0.222444	0.0185856	0.0696605	0.0375551	0.459865	0.0568265	0.197566	0.363229	0.0750995	0.0602042	0.402164	0.124666
0.206358	0.0247523	0.588579	0.0853626	0.243197	0.0309764	0.246496	0.0925235	0.246502	0.107281	0.175808	0.142019
0.138837	0.0446803	0.124405	0.109482	0.207824	0.188703	0.425779	0.227403	0.101818	0.0462658	0.270512	0.11092
0.0801446	0.0542314	0.282946	0.0397173	0.0806822	0.0547756	0.0295388	0.0857873	0.351366	0.267265	0.0294763	0.0356878
0.08997	0.0590162	0.113853	0.0891367	0.145505	0.0912202	1.21451	0.296443	0.036913	0.370948	0.198016	0.0212417
0.26409	0.0699749	0.123663	0.130499	0.144213	0.107318	0.139186	0.234035	0.312267	0.0481005	0.396067	0.360026
0.249373	0.0540961	0.0818988	0.0431028	0.404003	0.128983	0.0637505	0.0271411	0.363043	0.19001	0.327767	0.0755113
0.273374	0.109745	0.55412	0.163555	0.148745	0.0784155	0.236207	0.262114	0.214766	0.285145	0.0754619	0.0543682
0.119448	0.0748322	0.0941533	0.0541423	0.166801	0.0632182	0.112962	0.143121	0.281094	0.139068	0.314143	0.182194
0.132603	0.165799	0.90207	0.125104	0.515167	0.0886856	0.292686	0.146996	0.144015	0.101364	0.515028	0.23992
0.1	0.0405726	0.263933	0.214241	0.250613	0.143602	0.310519	0.24693	0.154463	0.185808	0.301444	0.194966
0.214434	0.0821621	0.281065	0.120698	0.280931	0.0919245	0.369918	0.37665	0.359527	0.284389	0.195648	0.075074
0.346489	0.0451646	0.192609	0.0384531	0.287861	0.0290807	0.594624	0.185184	0.126613	0.254144	0.0994108	0.141725
0.385691	0.0846988	0.310067	0.156273	0.305474	0.257981	0.314071	0.459739	0.115877	0.169152	0.171109	0.169606
0.115646	0.0457506	0.199497	0.0509422	0.139222	0.0511507	0.25444	0.161947	0.159835	0.129655	0.419852	0.304365
0.170328	0.0521381	0.133464	0.0801127	0.445955	0.284428	0.0169883	0.0136439	0.172972	0.087084	0.272332	0.133549
0.275564	0.0362138	0.174196	0.163533	0.303782	0.064085	0.371984	0.409637	0.28599	0.285085	0.0765767	0.384424
